# Supplementary material for: Hepatoprotective Effects of Albumin-Encapsulated Nanoparticles of a Curcumin Derivative COP-22 against Lipopolysaccharide/D-Galactosamine-Induced Acute Liver Injury in Mice
Source: Int J Mol Sci. 2022 Apr 28;23(9):4903. doi: 10.3390/ijms23094903 (PMC9102161; doi:10.3390/ijms23094903)
Supplement: Supplementary file 1 [file ijms-23-04903-s001.zip]

Archive with 1 entries (1 files):
- ijms-1654644-supplementary.pdf
